# Supplementary material for: Transcriptome analysis of Lantana camara flower petals reveals candidate anthocyanin biosynthesis genes mediating red flower color development
Source: G3 (Bethesda). 2023 Nov 17;14(1):jkad259. doi: 10.1093/g3journal/jkad259 (PMC10755171; doi:10.1093/g3journal/jkad259)
Supplement: jkad259_Supplementary_Data [file jkad259_supplementary_data.zip › Supplementary_Tables_G3-2023-404633.xlsx]

## Sheet: Table S1
Supplementary Table S1. Sequencing statistics from PacBio Isoseq sequencing of lantana flower RNA samples.
Flow Cell	Insert Size (bp)	Total Bases (Gb)	Polymerase Reads	Polymerase RL mean (bp)	Longest Subread (bp)	Subread N50 (bp)	HiFI Reads	HiFi Mean Length	Mean Read Quality
FC1	2000	29.1112	437534	66534	2271	1472	337319	1496	Q37
FC2	2000	30.2231	458659	65894	2482	1845	330646	1905	Q37

## Sheet: Table S2
Supplementary Table S2. Trimmomatic output of all 18 lantana flower RNA-Seq samples.
Sample	Input Read Pairs:	Both Surviving:	Both_surviving_percentage	Forward Only Surviving:	Forward_only_surviving_percentage	Reverse Only Surviving:	Reverse_only_surviving_percentage	Dropped	Dropped_percentage
D1A	33417821	32825529	0.9823	580541	0.0174	10948	0.0003	803	0
D1B	27565928	26982737	0.9788	562201	0.0204	19258	0.0007	1732	0.0001
D1C	27015854	26401415	0.9773	592555	0.0219	20759	0.0008	1125	0
D2A	27898287	27301882	0.9786	570392	0.0204	24353	0.0009	1660	0.0001
D2B	28094881	27463401	0.9775	613452	0.0218	16498	0.0006	1530	0.0001
D2C	29962006	29354542	0.9797	584808	0.0195	20737	0.0007	1919	0.0001
L1A	24367126	23878781	0.98	470827	0.0193	16404	0.0007	1114	0
L1B	33758007	32998164	0.9775	733474	0.0217	24345	0.0007	2024	0.0001
L1C	28307533	27760473	0.9807	526627	0.0186	18538	0.0007	1895	0.0001
L2A	27728657	27323824	0.9854	372696	0.0134	30388	0.0011	1749	0.0001
L2B	25921674	25353858	0.9781	551361	0.0213	14296	0.0006	2159	0.0001
L2C	23529041	22972913	0.9764	537374	0.0228	17358	0.0007	1396	0.0001
T1A	33870145	33241694	0.9814	604189	0.0178	22357	0.0007	1905	0.0001
T1B	31952206	31278154	0.9789	647812	0.0203	24854	0.0008	1386	0
T1C	32669935	31916780	0.9769	714976	0.0219	35549	0.0011	2630	0.0001
T2A	32268650	31625099	0.9801	615055	0.0191	26987	0.0008	1509	0
T2B	27274016	26846398	0.9843	405028	0.0149	20469	0.0008	2121	0.0001
T2C	32653444	32077770	0.9824	551712	0.0169	21425	0.0007	2537	0.0001

## Sheet: Table S3
Supplementary Table S3. List of gene clusters and corresponding gene annotations for anthocyanin biosynthesis structural genes.
Gene Cluster	Gene Abreviation	Gene Name
Cluster-69447.13608	PAL	Phenylalanine ammonia-lyase
Cluster-89863.1	PAL	Phenylalanine ammonia-lyase
Cluster-89863.14	PAL	Phenylalanine ammonia-lyase
Cluster-89863.5	PAL	Phenylalanine ammonia-lyase
Cluster-89863.7	PAL	Phenylalanine ammonia-lyase
Cluster-89863.3	PAL	Phenylalanine ammonia-lyase
Cluster-89863.12	PAL	Phenylalanine ammonia-lyase
Cluster-89863.10	PAL	Phenylalanine ammonia-lyase
Cluster-89863.8	PAL	Phenylalanine ammonia-lyase
Cluster-89863.11	PAL	Phenylalanine ammonia-lyase
Cluster-89863.15	PAL	Phenylalanine ammonia-lyase
Cluster-89863.9	PAL	Phenylalanine ammonia-lyase
Cluster-49506.0	C4H	Cinnamate-4-hydroxylase
Cluster-69447.5599	C4H	Cinnamate-4-hydroxylase
Cluster-69447.44800	C4H	Cinnamate-4-hydroxylase
Cluster-69447.30807	C4H	Cinnamate-4-hydroxylase
Cluster-69447.28232	C4H	Cinnamate-4-hydroxylase
Cluster-69447.22141	C4H	Cinnamate-4-hydroxylase
Cluster-43609.15	4CL	4-coumarate:CoA ligase
Cluster-43609.9	4CL	4-coumarate:CoA ligase
Cluster-43609.16	4CL	4-coumarate:CoA ligase
Cluster-43609.13	4CL	4-coumarate:CoA ligase
Cluster-91467.0	4CL	4-coumarate:CoA ligase
Cluster-43609.10	4CL	4-coumarate:CoA ligase
Cluster-69447.11408	4CL	4-coumarate:CoA ligase
Cluster-43609.6	4CL	4-coumarate:CoA ligase
Cluster-43609.5	4CL	4-coumarate:CoA ligase
Cluster-43772.3	4CL	4-coumarate:CoA ligase
Cluster-43772.1	4CL	4-coumarate:CoA ligase
Cluster-43609.4	4CL	4-coumarate:CoA ligase
Cluster-91467.1	4CL	4-coumarate:CoA ligase
Cluster-43609.12	4CL	4-coumarate:CoA ligase
Cluster-29002.0	4CL	4-coumarate:CoA ligase
Cluster-43609.1	4CL	4-coumarate:CoA ligase
Cluster-27593.5	CHS	Chalcone Synthase
Cluster-27593.4	CHS	Chalcone Synthase
Cluster-27593.0	CHS	Chalcone Synthase
Cluster-27593.6	CHS	Chalcone Synthase
Cluster-27593.3	CHS	Chalcone Synthase
Cluster-42199.2	CHI	Chalcone Isomerase
Cluster-98782.0	CHI	Chalcone Isomerase
Cluster-69447.28355	CHI	Chalcone Isomerase
Cluster-69447.22751	CHI	Chalcone Isomerase
Cluster-54593.0	CHI	Chalcone Isomerase
Cluster-56652.0	CHI	Chalcone Isomerase
Cluster-97773.0	CHI	Chalcone Isomerase
Cluster-69447.25437	CHI	Chalcone Isomerase
Cluster-69447.6782	F3H	Flavanone 3-hydroxylase
Cluster-43939.1	F3'H	Flavonoid 3' hydroxylase
Cluster-43939.7	F3'H	Flavonoid 3' hydroxylase
Cluster-43939.0	F3'H	Flavonoid 3' hydroxylase
Cluster-43939.3	F3'H	Flavonoid 3' hydroxylase
Cluster-43939.6	F3'H	Flavonoid 3' hydroxylase
Cluster-43939.4	F3'H	Flavonoid 3' hydroxylase
Cluster-98993.0	DFR	Dihydroflavonol 4-reductase
Cluster-98993.3	DFR	Dihydroflavonol 4-reductase
Cluster-98993.2	DFR	Dihydroflavonol 4-reductase
Cluster-98993.12	DFR	Dihydroflavonol 4-reductase
Cluster-98993.13	DFR	Dihydroflavonol 4-reductase
Cluster-98993.10	DFR	Dihydroflavonol 4-reductase
Cluster-98993.6	DFR	Dihydroflavonol 4-reductase
Cluster-98993.7	DFR	Dihydroflavonol 4-reductase
Cluster-98993.9	DFR	Dihydroflavonol 4-reductase
Cluster-98993.5	DFR	Dihydroflavonol 4-reductase
Cluster-98993.1	DFR	Dihydroflavonol 4-reductase
Cluster-98993.11	DFR	Dihydroflavonol 4-reductase
Cluster-13454.3	ANS	Anthocyanidin synthase
Cluster-13454.1	ANS	Anthocyanidin synthase
Cluster-13454.4	ANS	Anthocyanidin synthase
Cluster-73238.1	UFGT	UDP-glucose flavonoid 3-O-glucosyltransferase
Cluster-98836.2	UFGT	UDP-glucose flavonoid 3-O-glucosyltransferase
Cluster-98836.0	UFGT	UDP-glucose flavonoid 3-O-glucosyltransferase
Cluster-14947.1	UFGT	UDP-glucose flavonoid 3-O-glucosyltransferase
Cluster-69447.38136	UFGT	UDP-glucose flavonoid 3-O-glucosyltransferase
Cluster-69447.6106	UFGT	UDP-glucose flavonoid 3-O-glucosyltransferase
Cluster-96827.0	UFGT	UDP-glucose flavonoid 3-O-glucosyltransferase
Cluster-69447.30952	UFGT	UDP-glucose flavonoid 3-O-glucosyltransferase
Cluster-96827.1	UFGT	UDP-glucose flavonoid 3-O-glucosyltransferase
Cluster-69447.21155	UFGT	UDP-glucose flavonoid 3-O-glucosyltransferase
Cluster-69447.13550	UFGT	UDP-glucose flavonoid 3-O-glucosyltransferase
Cluster-14947.0	UFGT	UDP-glucose flavonoid 3-O-glucosyltransferase
Cluster-69447.38069	UFGT	UDP-glucose flavonoid 3-O-glucosyltransferase
Cluster-69447.28620	UFGT	UDP-glucose flavonoid 3-O-glucosyltransferase
Cluster-96827.3	UFGT	UDP-glucose flavonoid 3-O-glucosyltransferase

## Sheet: Table S4
Supplementary Table S4. List of gene clusters that were differentially expressed in all red flower samples with corresponding LogFC (natural logarithm) for each pairwise comparison.
Gene Name	Gene Cluster	D1D2	L1L2	T1T2	D1L1	D1L2	D2L1	D2L2	D1T1	D1T2	D2T1	D2T2	L1T1	L1T2	L2T1	L2T2
C4H	Cluster-69447.22141			-3.675					6.25	6.006	5.385	5.092	3.411	3.17	2.45	2.25
CHS	Cluster-27593.0								3.787	3.512	3.109	2.786	2.463	2.188	2.601	2.361
CHS	Cluster-27593.5								3.082	3.852	2.908	3.629	2.013	2.784	2.413	3.217
CHS	Cluster-27593.6			-2.084					3.134	3.707	2.96	3.481	2.167	2.739	2.608	3.213
CHI	Cluster-42199.2								2.378	2.547	3.745	3.857	2.147	2.31	2.917	3.116
F3H	Cluster-69447.6782								5.355	8.431	6.233	9.244	5.022	8.072	4.563	7.657
F3'H	Cluster-43939.1	-2.878							4.67	5.125	7.556	7.963	3.438	3.891	3.696	4.183
F3'H	Cluster-43939.3	-3.168							4.22	5.582	7.404	8.71	3.287	4.655	3.791	5.185
F3'H	Cluster-43939.4								4.168	5.439	6.239	7.444	2.386	3.649	2.846	4.143
F3'H	Cluster-43939.7	-3.989							3.554	3.347	7.565	7.304	3.476	3.262	4.109	3.934
DFR	Cluster-98993.0								2.459	3.415	2.671	3.58	2.451	3.406	2.621	3.613
DFR	Cluster-98993.1								11.781	12.609	8.457	9.293	7.557	8.441	9.59	10.493
DFR	Cluster-98993.2								2.156	2.817	2.287	2.9	2.112	2.773	2.288	2.985
DFR	Cluster-98993.3								3.042	3.998	3.237	4.148	3.058	4.016	3.261	4.255
DFR	Cluster-98993.5								7.988	9.005	9.517	10.48	7.634	8.643	8.555	9.6
DFR	Cluster-98993.6								2.953	3.947	3.098	4.045	2.876	3.87	3.15	4.18
DFR	Cluster-98993.9								2.796	3.81	3.033	4	2.752	3.767	2.795	3.847
DFR	Cluster-98993.10								3.14	4.136	3.361	4.308	3.137	4.133	3.343	4.375
DFR	Cluster-98993.11								8.543	9.623	9.053	10.079	7.99	9.059	8.412	9.52
DFR	Cluster-98993.12								7.277	8.646	7.505	8.82	6.98	8.332	7.949	9.342
DFR	Cluster-98993.13								7.812	8.917	8.903	9.954	7.643	8.739	8.333	9.466
ANS	Cluster-13454.1			-5.753					9.932	11.642	9.432	11.082	7.31	8.983	9.104	10.832
ANS	Cluster-13454.3			-6.862					10.041	11.103	9.192	10.204	7.39	8.443	9.744	10.835
ANS	Cluster-13454.4								9.027	10.602	9.098	10.61	7.354	8.888	8.748	10.341
UFGT	Cluster-14947.0	-2.342		-9.952			2.604		6.074	6.363	8.429	8.669	5.77	6.155	7.934	8.372
UFGT	Cluster-14947.1	-2.006				-2.29			5.297	6.018	7.314	7.983	5.439	6.057	7.621	8.263
MYB75	Cluster-69447.14101								9.399	11.139	11.3	12.964	6.732	8.471	9.152	10.917
MYB75	Cluster-69447.32376			3.821					7.598	8.62	10.3	11.237	7.557	8.566	10.208	11.179
MYB75	Cluster-69447.36891								5.103	6.105	7.991	8.924	5.38	6.367	9.871	10.807
MYB75	Cluster-69447.5262								5.235	6.357	5.029	6.097	4.56	5.661	4.084	5.236
BHLH42	Cluster-69447.16204								3.524	4.778	3.499	4.697	3.314	4.561	3.497	4.778
BHLH42	Cluster-69447.24422							2.03	5.29	6.563	6.848	8.065	4.746	6.008	5.575	6.875
BHLH42	Cluster-69447.30802								5.479	6.4	6.826	7.691	5.419	6.329	6.117	7.063
BHLH42	Cluster-69447.35792								3.941	5.253	3.877	5.137	3.172	4.478	3.356	4.698
BHLH42	Cluster-69447.43676								2.877	4.087	3.19	4.342	3.073	4.278	2.979	4.216
BHLH42	Cluster-69447.9366								2.747	3.898	3.075	4.176	2.793	3.943	2.8	3.982

## Sheet: Table S5
Supplementary Table S5. List of gene clusters and corresponding gene annotations for carotenoid biosynthesis structural genes.
Gene Cluster	Gene Name	Gene Name
Cluster-98861.4	PSY	Phytoene synthase
Cluster-98861.5	PSY	Phytoene synthase
Cluster-98861.3	PSY	Phytoene synthase
Cluster-49156.13	PSY	Phytoene synthase
Cluster-98861.0	PSY	Phytoene synthase
Cluster-99028.0	Z-ISO	Zeta-carotene isomerase
Cluster-48832.11	ZDS	Zeta-carotene desaturase
Cluster-48832.13	ZDS	Zeta-carotene desaturase
Cluster-48832.0	ZDS	Zeta-carotene desaturase
Cluster-48832.4	ZDS	Zeta-carotene desaturase
Cluster-48832.15	ZDS	Zeta-carotene desaturase
Cluster-48832.12	ZDS	Zeta-carotene desaturase
Cluster-48832.9	ZDS	Zeta-carotene desaturase
Cluster-6083.13	CRTISO	Carotenoid isomerase
Cluster-56308.0	LCYB/LCYE	Lycopene beta/epsilon cyclase
Cluster-85735.0	LCYB/LCYE	Lycopene beta/epsilon cyclase
Cluster-69447.18596	СYР97A/C	Cytochrome P450 family 97
Cluster-65313.0	СYР97A/C	Cytochrome P450 family 97
Cluster-69447.36024	СYР97A/C	Cytochrome P450 family 97
Cluster-69447.32024	СYР97A/C	Cytochrome P450 family 97
Cluster-69447.26583	СYР97A/C	Cytochrome P450 family 97
Cluster-69447.9647	СYР97A/C	Cytochrome P450 family 97
Cluster-69447.38233	ZEP	Zeaxanthin epoxidase
Cluster-69447.38199	ZEP	Zeaxanthin epoxidase
Cluster-70782.5	NSY	Neoxanthin synthase
Cluster-70782.2	NSY	Neoxanthin synthase
Cluster-95019.0	CCS	Capsanthin-capsorubin synthase
Cluster-95019.1	CCS	Capsanthin-capsorubin synthase

## Sheet: Table S6
Supplementary Table S6. List of gene clusters that were differentially expressed in all white and yellow flowered lantana samples with corresponding LogFC (natural logarithm) for each pairwise comparison.
Gene Name	Gene Cluster	D1D2	L1L2	T1T2	D1L1	D1L2	D2L1	D2L2	D1T1	D1T2	D2T1	D2T2	L1T1	L1T2	L2T1	L2T2
CCS	Cluster-95019.0				-3.863	-4.846	-4.088	-5.085	-5.966	-5.374	-6.155	-5.603	-2.116
CCS	Cluster-95019.1	3.444			-6.133	-4.859	-9.571	-8.347	-5.293	-7.334	-8.73	-10.81				-2.438
CCD4a	Cluster-69447.37625	5.034	4.734			3.195	-6.624	-1.877	-2.251		-7.269	-5.905			-5.403	-3.954
CCD4a	Cluster-69447.37726	5.07	4.505			3.192	-6.426	-1.915	-2.329		-7.382	-6.004			-5.48	-4.017
CCD4a	Cluster-69447.37652	5.328	4.49			2.725	-7.146	-2.639	-2.458		-7.78	-6.601			-5.148	-3.887
CCD4a	Cluster-69447.37655	5.717	3.912			2.125	-7.541	-3.624	-3.24		-8.923	-7.523			-5.305	-3.823

## Sheet: Table S7
Supplementary Table S7. List of primers used for qRT-PCR analysis.
Gene Name	Forward primer (5'-3')	Reverse primer (5'-3')
MYB75	CGACAGGTTTCCCGTCGGATTG	TCCAGCAACAAACAACCTTCGTC
DFR	AAGCAGGGACACTTTGGGCATG	AGGCCATTTCTCCCGGAGCATA
ANS	TGCTGTGACCCATTTTCCCTCG	GGAAGCCCACACCGATGTAAGC
UFGT	TCGGCTCCCATTTCTCTGGTCC	GCGTCACGAAAACCCCGACATT
EF1A	CCTGGTCAAATTGGAAACGG	CAGATCGCCTGTCAATCTTGG
PAL	CCAACTCCAAAGCCGTCGGACC	TGCCGTTGACGAGTGCAAGTCC
4CL	CAGCCTGCCGACAACGAAGAGA	TGCTGGAGATGAAGCCGCAACA
PSY	GCGTTAGGGCTTGCCAACCAGT	CGCCTGCGCCAATTCATCCTGA
ZEP	GCCAAAGCAAACACCAGCCCAC	GGCCAGAGTGAAGGTCGCCGTA

## Sheet: Table S8
Supplementary Table S8. Gene sequences of differentially expressed genes in anthocyanin and carotenoid pathways.
Pathway	Gene Name	Gene Cluster	Transcript	Sequence	Sequence Length (bp)
Anthocyanin	ANS	Cluster-13454.1	TRINITY_DNf3743_c1_g1_i5	TTTTTTGCCCTATAACATTTGTTATTTTATTACTTGGATCACTGGATGAGTCGGTTAACAAAGAGAATAACTTAAGAGAAATGTCAATTGTAGTCAAGTACCAATTTCAAATTAAGGAATTTCCATAGTCTCTATAAAATGCAACTTTTATCAATACATTAATTCAGGGCAAAAACCATCTTTCACCATTATATTGATATGCCAAAAAAGAAAAGCAAAAAAGAAAACAACAATTCACAACATGAGATCACACACTCACACATAAAACAATTAACTAGACTCATCGTTTGTCTTTTTGTCAAGAATGTTCTCCTCGTCATCATCACACTTCCTAAAGAGCTTATGCTTAATATGCTGCGCAAACGTGCGAGGCGGGAAGAGCGGCGGCTCAGCCTCGGA…	1445
Anthocyanin	ANS	Cluster-13454.3	TRINITY_DNa49345_c_g1_i3	ATGTTCTCCTCGTCATCATCACACTTCCTAAAGAGCTTATGCTTAATATGCTGCGCAAACGTGCGAGGCGGGAAGAGCGGCGGCTCAGCCTCGGAAACGGTCTCCGGCAATGGCTTTAGTATGATCTTCTCCTTAGGAGGCTCACAAAAAACCGCCCAAGAAATCCTAACTTTATCCTTATTCACAAGTCCTCTATGGAGAATGCTTTTGTACTTGCCATTGCTCAAAATCTCAATGGTGTCACCAATGTGCATGATGATGGAATTCGGAACACATTTTGCTGTGACCCATTTTCCCTCGTACAGGACCTGGAGGCCGGGGACCATGTTGTGGACGATGAACGTGAGTGCGCTTCCATCGGTGTGGGCTTCCACGCCGAGGGCTAGCTCCGGC	393
Anthocyanin	ANS	Cluster-13454.4	TRINITY_DNf3743_c1_g1_i8	TTTTTTGCCCTATAACATTTGTTATTTTATTACTTGGATCACTGGATGAGTCGGTTAACAAAGAGAATAACTTAAGAGAAATGTCAATTGTAGTCAAGTACCAATTTCAAATTAAGGAATTTCCATAGTCTCTATAAAATGCAACTTTTATCAATACATTAATTCAGGGCAAAAACCATCTTTCACCATTATATTGATATGCCAAAAAAGAAAAGCAAAAAAGAAAACAACAATTCACAACATGAGATCACACACTCACACATAAAACAATTAACTAGACTCATCGTTTGTCTTTTTGTCAAGAATGTTCTCCTCGTCATCATCACACTTCCTAAAGAGCTTATGCTTAATATGCTGCGCAAACGTGCGAGGCGGGAAGAGCGGCGGCTCAGCCTCGGA…	2424
Anthocyanin	BHLH42	Cluster-69447.16204	TRINITY_DNf9116_c_g1_i24	AATAATATATAAGGAAACAAGCTCTTGGTCTGCACCCACCAGTCAATTCCCTCACTCACTCTTCTCCAACTACAATATTAATTCTATCTTAAAATTCAGAGCCATACTCAACCTCATATTTCCTCGATCTTCAACATGCATTCATCCTCTTCCTCGCAAAATTAATTAGGGTTCTTGAATCCATATACGGTCATCATCATGTTTTTCTTTGTATAATTTTCTTTTCTATGTATACTACGTATAATTGGATCAGAGAAACTGAAAGAGGCGTCGTGTTGGATGTTTTCTCAGGCGAAAATGACGGCGGCGCCGCCCATGAGCCGGCTGCAGACCATGTTGCAGGCGGCGGTGCAAAATGTTCAGTGGACGTACAGCCTTTTCTGGCAACATTGTCCACAG…	5353
Anthocyanin	BHLH42	Cluster-69447.24422	TRINITY_DNf9116_c_g1_i4	AATTGGATCAGAGAAACTGAAAGTGGCGTCGTGTTGGATGTGTTCTCAGGCGAAAATGACGGCGGCGCCGCCCATGAGCCGGCTGCAGACCATGTTGCAGGCGGCGGTGCAAAATGTTCAGTGGACGTACAGCCTTTTCTGGCAACATTGTCCACAGCAAGGAGTGTTGGTATGGAGGGACGGGTACTACAACGGAGTCATAAAAACAAGAAAAACGGTGCAACCAACTGAGGTCACGGCGGAGGAGGCGGCGCTGCGGAGAAGCCAGCAGCTTAAAGAACTCTACGAATCACTCTCCAGCGGCGAGTCGAGACGGCCCTCCGCCGCATTATCGCCGGAGGACTTGACGGAGTCGGAGTGGTTCTACTTGATGTGCGTTTCCTTCTCATTTCCTCCCGG…	2819
Anthocyanin	BHLH42	Cluster-69447.30802	TRINITY_DNe49719_c_g1_i1	TATGTTTTTCACTATCTTTCAACAAACCGAAAAGTTAATCCCAGTTATTATTTTTCGTGATTGCTGGATTAATACTTTAATTGTTACTTACTATTGACAGATTATTTGATTCATCGATCTCTTCACCTCCATAATGCTTGCTTTTCTGCCTTTCACCTGCAAAACTCAATATAAGAACAAAGACTAAAAATTAGTAAGTTGTAATATAAGCACTAATGAACTTCTTTCTTTTACTTTTATTTTTTGGGTTTTTGTTGTAATGCATTACTATAATTGGTGTATTTACACATTAACATGCAATAATATAATTACAAACAAGTATAATCCTGAAAAATATATAATAATCATACATACCATAGCTCTCAATTCCGCAACAAAAACTCCATTAATGATGGAAGA…	700
Anthocyanin	BHLH42	Cluster-69447.35792	TRINITY_DNf9116_c_g1_i56	AATAATATATAAGGAAACAAGCTCTTGGTCTGCACCCACCAGTCAATTCCCTCACTCACTCTTCTCCAACTACAATATTAATTCTATCTTAAAATTCAGAGCCATACTCAACCTCATATTTCCTCGATCTTCAACATGCATTCATCCTCTTCCTCGCAAAATTAATTAGGGTTCTTGAATCCATATACGGTCATCATCATGTTTTTCTTTGTATAATTTTCTTTTCTATGTATACTACGTATAATTGGATCAGAGAAACTGAAAGAGGCGTCGTGTTGGATGTTTTCTCAGGCGAAAATGACGGCGGCGCCGCCCATGAGCCGGCTGCAGACCATGTTGCAGGCGGCGGTGCAAAATGTTCAGTGGACGTACAGCCTTTTCTGGCAACATTGTCCACAG…	4606
Anthocyanin	BHLH42	Cluster-69447.43676	TRINITY_DNa5147_c_g1_i5	CCGCCTCTGAGGCAAACTGCTAAATACTTGAACGCTGCACTATCACCGGCGATCATTTCTGACAAATTGACGATTACTCTTCCGCTTCCCCACTCCTCCACTTCGCCGCCACTACGATCGGCGCCGCCGCCGAAATGAAGTTCCAAATCGAAGATGTAACAGTGTACTTTCCATACGACAACATCTATCCGGAGCAGTACTCTTACATGGTTGAGCTCAAGCGCGCGCTTGACGCCAAAGGCCACTGCCTGCTAGAGATGCCGACGGGTACCGGAAAAACTATAGCTCTACTCTCGTTAATCACGAGCTACGCCTTGTCGAAGCCCTCTAATCCAGTGAAACTCCTCTACTGCACTCGTACCGTACACGAGATGGAGAAAACCCTTGCTGAATTGAAGT…	4908
Anthocyanin	BHLH42	Cluster-69447.9366	TRINITY_DNa5147_c_g1_i1	CCGCCTCTGAGGCAAACTGCTAAATACTTGAACGCTGCACTATCACCGGCGATCATTTCTGACAAATTGACGATTACTCTTCCGCTTCCCCACTCCTCCACTTCGCCGCCACTACGATCGGCGCCGCCGCCGAAATGAAGTTCCAAATCGAAGATGTAACAGTGTACTTTCCATACGACAACATCTATCCGGAGCAGTACTCTTACATGGTTGAGCTCAAGCGCGCGCTTGACGCCAAAGGCCACTGCCTGCTAGAGATGCCGACGGGTACCGGAAAAACTATAGCTCTACTCTCGTTAATCACGAGCTACGCCTTGTCGAAGCCCTCTAATCCAGTGAAACTCCTCTACTGCACTCGTACCGTACACGAGATGGAGAAAACCCTTGCTGAATTGAAGT…	4784
Anthocyanin	C4H	Cluster-69447.22141	TRINITY_DNe14613_c_g1_i3	CAGCAACATTGATGTTCTCAACAATGAAAAGGACGTTGTCCTCGTTGATCTCTCCTTTCTCTTGGGCTTCAAGAATGTGATCAATGGCGCACTTGAGGCCATCATTGTTTGTTGCCTTTGTGCTTGCAAGCTTTCTGTAGAAAGACAAAAGTCCCAAATTAGTGATCTCCCAATTCTGAATAAGTGCTATTAAAATCACTTTCAAGAACACACCTTCATCCCCAACCACCCCACCCACACATCCATTAACAATTATAAGTGAATATACTAATATCTCTCTTGCAATCATGCTTCTGCGTGACAATCTATAGTCCATATAAATCCCACAACTATTTGACTATGTCCCAATAAATTTGCATATTTAAAGAAGAGTAAAAGACAATTTTTTAGCACAAAACT…	1034
Anthocyanin	CHI	Cluster-42199.2	TRINITY_DNe642_c2_g1_i9	AGGACGACGTCGTACTACCTAACTCCCGTCTCCCACGGTTGGTTTGAAATACCCCTACGTGCCGATTGCCATTAATACTCAGCTCCACCTATCACCTAGCAGTTAGCACACATAGATATATATATAGATAGATAGATACACAATCTACATGTACGTATTTGCATCTTTACTGAGAGTGAGAGAATGTCTGCACCATCGTCGATGACCCAAGTTCAAGTTGAGTCCGTCGTGATTTCGCCGCCGGCGGAGGCGAAGACTACAGGGAGTGAGGAAGTGTCTGCTCCGCCGTCGGTCACGGAAGTGCAGGTGGAATCGGTCGTCTTTCCGCCGGCGGTGAAGCCTCCGGGATCCGACAAGAGCTTCTTCCTCGGCGGGGCAGGTTAATTGTTTTGTAGTGAT…	3268
Anthocyanin	CHS	Cluster-27593.0	TRINITY_DNe36989_c_g1_i1	CGGCCCCAGCGACTCCCACCTCGACTCCCTCGTCGGGCAGGTCCTCCGCATGGCCTAGGACCTCGCGGAGTACAACGCCGGCGATAGAGTCCTTGTCGTCTGCTCCGTGATCACCGCCGTCACCTTCCGCGGCCCCAGCGACTCCCACCTCGACTCCCTCGTCGGGCAGGTCCTCCGCATGGCCTAGGACCTCGCGGAGTACAACGCCGGCGATAGAGTCCTTGTCGTCTGCTCCGTGATCACCGCCGTCACCTTCCGCGGCCCCAGCGACTCCCACCTCGTCTCCCTCGTCGGGCAGGCCCTCTTCGGGGACGGCGCCGCCGCGGTGATCGTCGGGTCCGACCCCGTCGTGGGCTTGGAGCGGCCGCTCTT	372
Anthocyanin	CHS	Cluster-27593.5	TRINITY_DNa21565_c_g1_i1	TTTCATAACAGAACAAAAATTTGTTATCCAGCACCACCGCTCCTCCACGGCAGTCTCTCCATTTTTTTTCAGTTTTCCGGTGAAAATGGTGACCGTCGAGGAGGTTCGCAGGGCTCAACGCGCCGAGGGTCCCGCCACCGTCTTGGCCATCGGAACTGCGACTCCGGCAAACTGCGTTGATCAGAGCGACTATCCTGATTACTACTTTCGCATCACTAATAGTGAACATAAAGTCGAGCTTAAGGAAAAATTCAAGCGCATGTGCGATAAATCGCAGATCAAGAAGCGGTACATGCACCTGACGGAGGAGATCCTGAAAGAGAACCCTAACATGTGCGCGTACATGGCACCGTCTCTGGACGCACGTCAGGACATCGTGGTGGTGGAGGTTCCGAAGCT…	1646
Anthocyanin	CHS	Cluster-27593.6	TRINITY_DNe65467_c5_g1_i6	TTTTTTTTTTTTTAATTAAAATTCCTTTCACATATATTAAAATATAGAGAACTTTGCATTTATCCAACATATATATGTTATTAGTATTACAATCACTTTGGCTGTTTGATTTGAATAACGATACACTAAAATAAACAAGACAAATAACACATTGACACAAAATAACAATAATCCATGATAATGATATCCAAATTTTGACCAAACAAATTAATTGAACCCTTAATTAATATTAATTGATGGGCACACTATGCATCACCACCGTCTCCACCGTGAGTCCCGGCCCGAACCCGAACAGCACCCCCCATTCCAGCCCTTCTCCGGTGGTGCTCAGCCCCTCCTTGGCGGAGGCTTTCCTCATCTCATCCAATATGAACAAAACACAAGCACTCGACATGTTTC…	2208
Anthocyanin	DFR	Cluster-98993.0	TRINITY_DNa6571_c_g1_i3	TTACGAATGTTGGTATAAAATTTTCTTATTTATTGCCAACTCCATCATGTTTTCACTATAACCAACTTACGAGTTACTACCCGCAAACTAGCCAATATTCCGTACTTTCCCCAACCTTTGCAGCACTCACTGACTGGTGAGCCACACGTGCCCGTGTAAGTTATAACCAACTTCTTGGAAGTTGACACCATGTTTACCACTACTTAAATGACACCATTTTACACATACTATCACCCAATTTCTCTCATTCTCTTGTGCTCAAAGCCTATTCCCTCCGATCTCAATCCAAATCCTCTTAGTTGCTAAGATTGTCTATGGCCACCACCATCTCACCGCCGGCGGCCACTGCAATGTCTATGGCGTCTGCCGTCCCACCTCCATCGGTCACTGCAGTATCCA…	3350
Anthocyanin	DFR	Cluster-98993.1	TRINITY_DNf74484_c_g1_i1	CGAAGAACACAGAAAACCTGTCTAACACGAAAACAGTTGGAGTGACCTGGATTTCATCTACTCAAAGAATATTACAGGATGGATGTTTTTTATGTCTAAAATGTTGGCTGAGAAAGATGAAATGGTAGCAACGAATGCGAACAACATCGACTTCATTAGCATTATACCTCAAGTTGTGGTTGGCCCATTCATCAAGCCGTCTTTCCCACCCAGTTTAATCACTGCACTTTCTCCCATAATTGGGTATGAGGAGCATTACTCCATCATAATGCAGGGACACTTTGGGCATGTAGTTGATATCTGTGAGGCTCACATATTCTTGTTTGAGCATCCCAAGTCACAGGTAAGATACATTTGCTCCTATCATGATATAACTTTTCATGATTTAGTATATATGCT…	421
Anthocyanin	DFR	Cluster-98993.10	TRINITY_DNe3436_c_g1_i1	CCTATTCTAACACTTCCATTTCTCTCTGCAAATTCCCAATCCCAAAACCCTAAATCAAGAACACCCAATTCGGAATATCCAGCTGAAGAACCAAACAGTGTAGAAGATGGGTACTTTGGGGAGAGCTTTCTACACCGTCGGTTTCTGGATCAGGGAAACCGGCCAGGCCCTCGATCGCCTCGGCTGCCGCCTCCAGGGGAACTACTTCTTCCACGAACAACTGTCAAGGCATAGGACGCTGATGAACTTATTCGACAAAGCACCGGTGGTTCATAAGAATGCTTTTGTGGCCCCTAGTGCATCCATCACTGGTGATGTTTATGTTGGACAGGGTTCCTCCATTTGGTATGGATGCGTGCTTAGAGGTGATGCAAACAGCATCAGCATTGGAACTGGAAC…	3213
Anthocyanin	DFR	Cluster-98993.11	TRINITY_DNf879_c1_g1_i11	CACCCCCCCCCCCCCCCACCTTTCCCTTGACCAAAATTACAAATGTTGGTATAAAATTTTCTTATTGATTGCCAACTCCATCATGTTTTCACTATAACTAACTTACGAGTTACTACCCGCAAACTAGCCAATATTCCGTACTTTCCCCAACCTTTGCAGCACTCACTGACTGGTGAGCCACACGTGCCCGTGTAAGTTATAACCAACTTCTTGGAAGTTGACACCATGTTTACCACTACTTAAATGACACCATTTTACACATACTATCACCCAATTTCTCTCATTCTCTTGTGCTCAAAGCCTATTCCCTCCGATCTCAATCCAAATCCTCTTAGTTGCTAAGATTGTCTATGGCCACCACCATCTCACCGCCGGCGGCCACTGCAATGTCTATGGCGT…	1710
Anthocyanin	DFR	Cluster-98993.12	TRINITY_DNb34953_c1_g1_i8	TTCTTATTTATTGCCAACTCCATCATGTTTTCACTATAACTAACTTACGAGTTACTACCCGCAAACTAGCCAATATTCCGTACTTTCCCCAACCTTTGCAGCACTCACTGACTGGTGAGCCACACGTGCCCGTGTAAGTTATAACCAACTTCTTGGAAGTTGACACCATGTTTACCACTACTTAAATGACACCATTTTACACATACTATCACCCAATTTCTCTCATTCTCTTGTGCTCAAAGCCTATTCCCTCCGATCTCAATCCAAATCCTCTTAGTTGCTAAGATTGTCTATGGCCACCACCATCTCACCGCCGGCGGCCACTGCAATGTCTATGGCGTCTGCCGTCCCACCTCCATCGGTCACTGCAGTATCCAATGAAACCACTGCCTCACCACC…	1117
Anthocyanin	DFR	Cluster-98993.13	TRINITY_DNd16481_c_g1_i5	CAATGTCCATTTTAATAAATTTTACAATGCCAACATAAGATATATCAGAACAATGGAAAGGTCCAAGTAAAAAAGTGATTCATCATAGCAGCAGAGTGCTAGATCACTGAAATTTTCTCAATGAAAAGACATTTATATATAACAAAACACACGAAATTAGAAATGATAATAGTAACAACCAAGAAACACCCTGAATTTCTTCCTTTTCTAGAATTTGTCAGCAGTAATCTCTCTTCCAATGTCTGGAAGAATGCCATTCTGTTGCAGCATGTTGCTCCTTTGAAGTTGGAAGCATGTCTCATTCTTGAGCATTAGAGTGCTTTCCCCTGGAATCAGTAAGGGATTCCTTAGCTTCTCCATTGGTGTGGATTTGAGTGGAATATGGCAGCAATCCCTTTT…	1960
Anthocyanin	DFR	Cluster-98993.2	TRINITY_DNb34953_c1_g1_i6	AACGAAGTTATCAAGCCAACAGTTGAAGGTATGATGAGCATCATAAGATCTTGCGTGAAGGCCAAAACCGTCAAGAAACTGATATTCACAACCTCCGCTGGTACTTTGGACGTCGAAGAACACAGAAAACCTGTCTATGACGAAACCAGTTGGAGTGACCTGGATTTCATCTACTCCAAGAAGATGACAGGATGGATGTATTTTGTGTCTAAAATGTTGGCTGAGAAAGATGCAATGGTAGCAACGAAAGCGAACAACATCGACTTCATTAGCATTATACCACCAGTTGTGGTTGGCCCATTCATCACGCCGTCTTTCCCACCCAGTTTAATCACTGCACTTTCTCCCATTATTGGGAATGAGGAGCATTACTCCATCATAAAGCAGGGACACTTTGGG…	2365
Anthocyanin	DFR	Cluster-98993.3	TRINITY_DNc8771_c_g1_i1	ATCATGTTTTCACTATAACTAACTTACGAGTTACTACCCGCAAACTAGCCAATATTCCGTACTTTCCCCAACCTTTGCAGCACTCACTGACTGGTGAGCCACACGTGCCCGTGTAAGTTATAACCAACTTCTTGGAAGTTGACACCATGTTTACCACTACTTAAATGACACCATTTTACACATACTATCACCCAATTTCTCTCATTCTCTTGTGCTCAAAGCCTATTCCCTCCGATCTCAATCCAAATCCTCTTAGTTGCTAAGATTGTCTATGGCCACCACCATCTCACCGCCGGCGGCCACTGCAATGTCTATGGCGTCTGCCGTCCCACCTCCATCGGTCACTGCAGTATCCAATGAAACCACTGCCTCACCACCATCAGCCACCACGGTATCCAT…	3243
Anthocyanin	DFR	Cluster-98993.5	TRINITY_DNf29324_c_g1_i2	CACCACCCACTCCCCCTATCCCTAGCCTCTTTCACTCCTCGTCGCTCTTCCGATCTAGTTATCTCTCTTGCATTGTCTGGAAGAATGCCATTATGTTGCAGCATGTTGATCCTTTGAAGTTGGAAGCTTGTCTCATTCTTGAGCATTAGAGTTCTTTCCCCTGGAATCAGTAAGGGATTCCTTAGCTTCTCCATTGGTGTGGATTTGAGTGGAATATTGCAGCAATCCCTTTTCTCTGGAAGACTCAATGGCTTCTCTGAACATGTCCTCTAAGGTGTACTTGAATGAGAAGCCCATATCTACAAACTTCTTGGAGGAGAACCGCACCATTGGTATGTCCTTGTCGATCCCTGCAAATTCAGTCGGGATGTGATATTCAGGCCATTTCTCCTGGAGCAT…	1001
Anthocyanin	DFR	Cluster-98993.6	TRINITY_DNe3436_c_g1_i2	CCCCCCCCCCCCCCCACTTTTCCTATTCTAACACTTCCATTTCTCTCTGCAAATTCCCAATCCCAAAACCCTAAATCAAGAACACCCAATTCGGAATATCCAGCTGAAGAACCAAACAGTGTAGAAGATGGGTACTTTGGGGAGAGCTTTCTACACCGTCGGTTTCTGGATCAGGGAAACCGGCCAGGCCCTCGATCGCCTCGGCTGCCGCCTCCAGGGGAACTACTTCTTCCACGAACAACTGTCAAGGCATAGGACGCTGATGAACTTATTCGACAAAGCACCGGTGGTTCATAAGAATGCTTTTGTGGCCCCTAGTGCATCCATCACTGGTGATGTTTATGTTGGACAGGGTTCCTCCATTTGGTATGGATGCGTGCTTAGAGGTGATGCAAACAG…	3325
Anthocyanin	DFR	Cluster-98993.9	TRINITY_DNe3436_c_g1_i6	CCCCCCCCCCCCCCCACTTTTCCTATTCTAACACTTCCATTTCTCTCTGCAAATTCCCAATCCCAAAACCCTAAATCAAGAACACCCAATTCGGAATATCCAGCTGAAGAACCAAACAGTGTAGAAGATGGGTACTTTGGGGAGAGCTTTCTACACCGTCGGTTTCTGGATCAGGGAAACCGGCCAGGCCCTCGATCGCCTCGGCTGCCGCCTCCAGGGGAACTACTTCTTCCACGAACAACTGTCAAGGCATAGGACGCTGATGAACTTATTCGACAAAGCACCGGTGGTTCATAAGAATGCTTTTGTGGCCCCTAGTGCATCCATCACTGGTGATGTTTATGTTGGACAGGGTTCCTCCATTTGGTATGGATGCGTGCTTAGAGGTGATGCAAACAG…	3334
Anthocyanin	F3'H	Cluster-43939.1	TRINITY_DNe8566_c_g1_i4	TTAGAAACAATAGCATTATGACTACCTCTTTAGTAATATACACTTCCTTACTAGCATTAATCCTTCTCTACATCTTCCTCCGGAGGTGGCGCCGCCCGAATTTTCCACCGGGGCCACAGCCCTGGCCGATCGTCGGAAACCTTCCGCATCTAGGCCCGAAGCCCCACCAGTCGATGGCGGCGCTCGCCCGCGTGCACGGCCCAATCATGCATTTGAAGATGGGGTTTGTGCACGTGGTGGTGGCGGCCAATGCCGCGGTGGCGGAGCAATTCTTGAGGGTGCACGACGGCAACTTTTCGAGCCGGCCGCCGAACGCCGGGGCCAAGTACATGGCCTATAACTATCAAGATTTGGTTTTCGCGCCGTACGGGCCTCGGTGGCGGCTGCTGAGGAAGATAT…	3315
Anthocyanin	F3'H	Cluster-43939.3	TRINITY_DNb6432_c_g1_i4	ATTATGACCACCTCTTTAGTAATATACACTTCCTTACTAGCATTAATCCTTCTCTACATCTTCCTCCGGAGGTGGCGCCGCCCGAATTTTCCACCGGGGCCACAGCCCTGGCCGATCGTCGGAAACCTTCCGCATCTAGGCCCGAAGCCCCACCAGTCGATGGCGGCGCTTGCCCGCTTGCATGGCCCTATCATTCATCTGAAGATGGGGTTCGTGCACGTGGTGGTGGCAGCCAGCGCCTCGGTGGCGGAGCAGTTCCTGAAGGTGCAC	270
Anthocyanin	F3'H	Cluster-43939.4	TRINITY_DNd47666_c_g1_i1	ATGACTACCTCTTTAGTAATATACACTTCCATACTAGCATTAATCCTTCTCTACACCATCCTCAGCAGGTGGCGCCGCACGAATTTTCCACCGGGGCCACAGCCCTGGCCGCTCATCGGACCCCTTCCGCCTCTAGGCCCGAAGCCCCACCAGTCGATGGCGGCGCTTGCCCGCTTGCATGGCCCTATCATTCATCTGAAGATGGGGTTCGTGCACGTGGTGGTGGCAGCCAGCGCCTCGGTGGCGGAGCAGTTCCTGAAGGTGCACAACGGCAACTTTTCAAGCCGGCCGCCGAACGCCGGCGCCAAGTACGTGGCGTACAACTATCAGGATCTGGTTTTCGCCCCGTATGGGCCACGGTGGCGGCTGCTGAGGAAGATCTGTACGCTCCACCTCTTC…	456
Anthocyanin	F3'H	Cluster-43939.7	TRINITY_DNc9998_c_g1_i2	AGAAAATTAATAATAATAATTAAAAATGCATAAATTTAAAGAAACAAAAAAGCACCCAAACATTAATTATTAAGTGTGCCAATATGTACCATATAGGATACTTGATTGTGCCTCAATGATCAATTTTTGTTGTAGGTTGCGGATTCAAATCCCACTTATGTATAAGTTTAAAAAAAGAAAAAGAGAAAACTTATTGGAAACATTACACAACCAACACCACACTTACTACTGATACACCTGCGACACCAACCTAGGCTTTGGGCGCACCATCAAGGGCTCGGCCCGTCGCACTGCAAGCCCGTAAGCTTCCTCCATGTTCAGTTTCTCCACTTCTTGGCCATTCCCCAGATCAAAATCGAATCCATGGATCAAAGTTGCAGTCAATAACTGAACCATTCT…	907
Anthocyanin	F3H	Cluster-69447.6782	TRINITY_DNf1814_c1_g1_i3	CCTTTTTCTCCCCTACATTGTTGAAAAAATTTCAGGTTTTTCAAGCGTCCACGAATCCGCAGTGTGCTGCCAAAACATGCATATATGATATATATGAAGGATCAAAGTTGTCGTCAAATTTGTAACTTGAATGTTCAGTACGTACTGTCTAAAAAGTTAGGTGCAATGGCGTACGGTTACTGTTTTAAATCTTAGTTTTCCCAACCAAATATGCATATATATCTATATATAAACCAAGTATAGTCCATACAAATTGAAAGTGCCCAATATCTTGCATACGTAACTACCCATCAAACTGAAAAGAAAGAGAGAAAAGGTGAAAAAAAATATAAGGAATTAATGGCTCCAACGGGGATATGTCTAACGACGCTGGCAGAAGAGAACTCAGTCCACCAAGAA…	2926
Anthocyanin	MYB75	Cluster-69447.14101	TRINITY_DNe2386_c_g1_i5	GTATCTATTTTGGAGCTTGATAGCTCACTGTATATGCTTTGTCGATATTGCTTCCGCAAATTTTTATTTAACTCTGATTTTACGATTCCTGCACTGAATGGTTTAAGGGTTAGTCCCGCCTAGCATAGCGTGTGTGTTGTGTCCCCGTTCGCCGTGGATCTGGCACGTGTATGGACTTCCATTTCATATACGGGTCGGGTCTCGGTGCGGGGGATGTAGTATCTTACGCTCGGGTGCTACAATACGACATAGCAAAATGATATTTTTTCGTCCTAACCTAGATTTGAACCAGAATCGACTGATAATCAAATAAAACATAGATTCCAACTAAAATATCAATATCAATCCATGTCATGATTGGCGTCCAGTTACTACTGTTAGCATCAACCATCACGTAAC…	2100
Anthocyanin	MYB75	Cluster-69447.32376	TRINITY_DNe2386_c_g1_i13	TAATAAAGTTAATAATTAAATATTAAGATTAAATATATTTAAGGAATAAATACATAATAGACTGCCCCCAAAAAAATATTTGTCGGGCCACAGACACAAAAATATTCTACATTATACAATGATTCCGAAAAATTCTAATTATTAGTCCCGGTCTAATTTAATCAACAGCAATCAATTATATAAAGACACCTACATTTTATTTGAAAAGTATATACAAATCCAACGAAAAGGCAAAGTCAGGCGGCCTGAAATAGCATTCTGGTTGGATTGATTTGAGATTCGGAGTGAATCAAATCTGCGCTGGAATTTACGGATCACAAAATAGTTTCCTACTAAAATATCATTATCAAATGATAATCTGCTCAATCCATCATGATTGGGGTACAGTTATTACTGTTA…	1437
Anthocyanin	MYB75	Cluster-69447.36891	TRINITY_DNc21993_c_g1_i1	CAGTTACTACTGTTAGCATCAACCATCACGTAACATTTGCTCAAGAATCCGCTGATCCTCCTCGCTAAACCAAAACGGTGGCGGGTTTAATCCGACATCCCCATTTTCAGTCATTTCAAGCAAGTTGCTCCACCACTGGAGGCACTCGTCGCCGCCTTCTTCCGGCAGCGGAGGAGGCACCCTGGCCGACAGGTTTCCCGTCGGATTGATCAATTCTTCGCTAGTAATGGGCCAGTGTTCATTATGTTCCTTAACTTGTGACGATGATCCTGATGACGAAGGTTGTTTGTTGCTGGAATTTTCATCATTGTTTGACTCTTTTGTTTTGCTTAGTTGACTCGGTTGCTGAGATATGGAGAAGGACCAAGGTCGGGGTCTTATGATGTTGTTTTCAGTGAT…	896
Anthocyanin	MYB75	Cluster-69447.5262	TRINITY_DNf67_c2_g1_i33	AGTGTCAGTGTCTATCCGGGTAGGCACGGGCCGACGGTTATCCCTCACACTAGTTCCACCAATAAACGGCGTAACCGGACCTCGTTAGGAGTTAGCGAGGAATGGACGCTGAGTGCCATCTGGGGAGTCATGTTCCCCTTTTGGTCAATGAATGGGTGGATGGGCCTTGCAAACCCGCCACTAACCCGGAGGAAGAAGGAGTAAATGTTAATGAATGTGCACAAAAGATTGATTGCATGAAAAGAATAAATGAATGAATGTTTAAATGGTTTACACGAGGTGTTGGTTGGAGATAATGCACGCCCACTCGCCGGGCCAATAATGACCTAATGGTAATGAATTGTTATGATCCCTTTTGATGATTTCTTTTCACCCACTTGGGAAATTCTTTAAAACCTC…	2013
Anthocyanin	UFGT	Cluster-14947.0	TRINITY_DNe82853_c_g1_i1	CAGAGCACAAGTGAATTCGGGAAAATCCTGCCCTGGGCCCCACAATTGCAGCTTCTTGGTCATAGAAATGTCGGGTTTTTCGTGACGCTCTGCGGTTGGAACTCGATTCTGGAACGCGTATGCAGCGCCGTGCCCATGATTTGCAGGCCGTTTTTTGGTGATCAGAAAGTGATCAGCAGGATGGTGGAGGAATGTTGGAGGATTGGATTGAGAGTTAAGGGAGGTGTTCTTGGTAGGGAAGAGATGATTGAAGCTGTGCGTAGTGTGATGATGAGTGAGGAAGGGAAGGTGAAGAGGAACAGTGTTGGTAGGCTGAGAGAGAAAGCTGTTGATGCTGTTAAATTGGTGGGGAGTTCGGATAAGAATTTTAGAAAATTGTTGGAAATAATTTGTGGGAAG…	634
Anthocyanin	UFGT	Cluster-14947.1	TRINITY_DNe44539_c_g1_i4	TCGGCATTATGTAACCAGAATCATACAACAGTACACATAAAAGATTGGATTCTTTTTTCTAATATCTCCATCATAAGCCACACTAAATCTTTGATGCAAGTGAACACACAACTTTTACAAAAATTACAAATACCCCCAAGGAAAAGTAGGTAGATCAAACGACTAACAAGCTCTGAGCTTCTTTGGTAGTTACACTATTTCACAAATTGTGGTTAGCAACACGGGGTCAACCACCAGACCCCCAACCCTATAGTAGAGGAGTACCACAACTTTTTAAGTACCATCACTTCTTCACATTTCCATTACTTTCAACTCTGCACATTTCAACTTCCTTGAGTCATCAACATGGTTTTCAAACTGCATATTGCCGTTCTAGCATTCCCTTTCGGCACGCACGCC…	2172
Carotenoid	CCD4a	Cluster-69447.37625	TRINITY_DNd464_c_g1_i1	ACTATGGTGGCTCCAAATTAGGCCATGGTTTGGTACTTTGGTTTCGTTTAAGTTTGCTTTTCTATTGGTAAATGCTTGCGATAAACAATTGCAAAACTCCTCTAATTTTAGCAACAAGCTTGCACTTAATAATTGATGTGCCTTTATCTTTTCTTTCGAGTTGGCTCTTTCCATCAACGTCAGATTAACCGTGTAATTTATTTACTTTCGAAAATTACAGCTTCGATGTGTACTATTCTAATTTTTACTCTATTGGTTTAACTTTATTTCTCACTATATAAGTGATTGAATATTGGCCTATACTCACTCCTGACAAAATTAAGTCCAAATGGAATCTCTTTCTTCCTCATTCCTTCAAAGACATTCCATGAATCAATCACTCACTCCAAACCTAGCAAT…	2500
Carotenoid	CCD4a	Cluster-69447.37652	TRINITY_DNb1628_c_g1_i9	CTGATGAGGGTCATGTAGACGAAGGTGTTCCAAAGAATTATATTGAACGAATTAAATAACTTTAATTGCCTTATACTATAATAAGTTGGGTTCCACGAATCAGGTTTAAAATAAAATTTTGTTTAATTAATGACACACCAGATAACATTTGGCTTATCCATTAATAACTTGAAAATTATTGAATACATCATTATTAACTAGTAAGAATTTTAAAAGTCATAATACCGACAAATAATAATCAATTTGAGTCATAGTTATGGGCACAAATTTAGCTTATTCATTTATCCTAATTAACAAAATACCAGATGTTCAAATTATGATTTAAATAAACATAAAATAAGTTAGAATTTTATGATTAACTGTTTCACTTGTGAGGTGCCCATAATTTTTCACTATAAT…	3050
Carotenoid	CCD4a	Cluster-69447.37655	TRINITY_DNa2334_c_g1_i3	TTTTTTTAAAATTAAGTCCAAATGGAATCTCTTTCTTCCTCATTCCTCCAAAGACATAATTCCATGAATCAATCACTTACTCCAATCACAGCATTACCAGTTCAGAATTTAACTAGGATTTCATCCGTCAAGATTGATGAAAGATATGATACAATTCAAAAACAGAACAGAATTACACATATCATCACTCGAGGGTGGAAGCATAAAATAACTCCGACGAAACGGTCGCCGCCACCGGCAGAGCCATCATCGCAGCCAACGAAGCAGGAAATTGATAAAGATATAACCTTGGGAAGAAAATACAACTCTTTCCTGACAAAATTTTTCAAAGCATTAGATGATTTCATCTGCGATTTCATGGATCCCGATCCCCTTCCCTCCTACATCGACCCAAAACAC…	746
Carotenoid	CCD4a	Cluster-69447.37726	TRINITY_DNd464_c_g1_i5	ACTATGGTGGCTCCAAATTAGGCCATGGTTTGGTACTTTGGTTTCGTTTAAGTTTGCTTTTCTATTGGTAAATGCTTGCGATAAACAATTGCAAAACTCCTCTAATTTTAGCAACAAGCTTGCACTTAATAATTGATGTGCCTTTATCTTTTCTTTCGAGTTGGCTCTTTCCATCAACGTCAGATTAACCGTGTAATTTATTTACTTTCGAAAATTACAGCTTCGATGTGTACTATTCTAATTTTTACTCTATTGGTTTAACTTTATTTCTCACTATATAAGTGATTGAATATTGGCCTATACTCACTCCTGACAAAATTAAGTCCAAATGGAATCTCTTTCTTCCTCATTCCTTCAAAGACATTCCATGAATCAATCACTCACTCCAAACCTAGCAAT…	2701
Carotenoid	CCS	Cluster-95019.0	TRINITY_DNb16167_c3_g1_i1	GAAGACTAAACTGAAATTTAAAAATCGCTTGCGACAAATAAAGTTGAAGAGGTCTTTCTCATGTGAACTATATTTGCAACTTGTCTTATTTTAGCACACATCTCATGGGATTTAGCAGGACCTTTTTCAACCACTAAATAAAATACAAGGAAAAAAAATTCACAAATTAACAACATCTAATTGCTTCAAGCGCCAAATTACACATACTTTTCAGCAATGGACCAGGGGATTTCCAGGCCAATTCCAGCCTAGTAGCATTTGAAGCATGCCTAGCAATATTGTACCCAAACATAGCAATCTCACCAAAGGACAACTGTGACGACAAAAATCCTTCAATATAGTAAGGATCCGTTTCAAAGAAAGCATCAAGAAACCTCCTCAACCCATTCGAATCAAGAT…	3157
Carotenoid	CCS	Cluster-95019.1	TRINITY_DNb16167_c3_g1_i7	TTGTAATTATGTCTATTAAATATGGGCCCCCCAAAATTAGAGTTAAGCCCATATGACATTGACATTGGTTATAAATTATAATGATAATAAGACCAAGACTAATCAATGTCATGACACAATAAATATATATTGCCCATACATTTTTGTATCTTAATCTCTACAAATGCGGGTTATTTACTAATATAATTCGTCTACCAATATACTTGGAATAGAAAAATGAAATAGAAGATAAAACGCGAAATAAAACAGTTTTCAACGTCTAATTGCTTCAATTGCCAAATTACCCATACTTTTCACCAATGGACCAGGCGATTTCCAGGCCAATTCCAACCTAGTAGCATTGGAAGCATGCCTGACAATGTTGTACCCAAACATAGGAATCTCACCCAAAGACAACCT…	2497
